# Supplementary material for: Methicillin-Resistant S. aureus Carrying the PVL and Toxic Shock Syndrome Toxin in Healthy Dogs in Algeria
Source: Antibiotics (Basel). 2024 Nov 15;13(11):1090. doi: 10.3390/antibiotics13111090 (PMC11590900; doi:10.3390/antibiotics13111090)
Supplement: Supplementary file 1 [file antibiotics-13-01090-s001.zip]

Archive with 3 entries (3 files):
- TableS1_strains_rev.xlsx
- TableS2_DistanceMatrix.xlsx
- TableS3_QC.pdf
