# Supplementary material for: Methicillin-Resistant S. aureus Carrying the PVL and Toxic Shock Syndrome Toxin in Healthy Dogs in Algeria
Source: Antibiotics (Basel). 2024 Nov 15;13(11):1090. doi: 10.3390/antibiotics13111090 (PMC11590900; doi:10.3390/antibiotics13111090)
Supplement: Supplementary file 1 [file antibiotics-13-01090-s001.zip › TableS1_strains_rev.xlsx]

## Sheet: Collection totale
Household	Strain no.	Host	Sampling site	Breed	Age	sexe	Bacterial species	mecA status	Penicillin G 29-29	Kanamycin 17-15	Gentamicin 20-20	Tobramycin 20-20	Chloramphenicol 22-19	Florfenicol 22-19	Tetracycline 19-17	Tigecycline 19-25	Erythromycin 22-17	Spiramycin 20-20	Lincomycin 21-17	Fusidic acid 24-24	Enrofloxacin 19-19	Cefoxitin 25	Cefovecin 24	Linezolid 21-27	PFGE_Resu
1	64279	H3	Nose	_	25 Y	Male	S.pseudintermedius	neg	40	27	32	33	24	29	10	28	32	26	29	36	31	36	40	33
2	64280	D6	Vagina	Rottweiler	5 M	Female	S.aureus	pos	11	6	28	26	26	28	9	26	9	22	16	34	31	16	13	31
3	64281	D12	Nose	German shepherd	6 Y	Male	S.aureus	neg	20	24	28	28	25	30	33	27	30	27	30	33	30	27	36	31
4	64282	D13	Skin	German shepherd	3 M	Female	S.aureus	pos	11	6	28	26	26	27	10	27	9	23	30	33	32	12	9	32	PFGE profile identical to 64284
	64284	D13	Skin	German shepherd	3 M	Female	S.aureus	pos	13	6	28	27	27	28	11	27	9	25	30	33	32	15	16	31	PFGE profile identical to 64282
	64283	D13	Ear	German shepherd	3 M	Female	S.pseudintermedius	neg	39	24	28	27	26	28	32	28	32	25	29	10	32	26	30	31
	64285	D14	Ear	Husky	2.5 M	Male	S.aureus	neg	30	28	34	34	27	30	9	28	34	27	30	36	34	35	35	34	PFGE profile different
	64286	H9	Nose	_	32 Y	Male	S.aureus	neg	19	24	29	27	25	27	10	26	6	25	29	34	9	26	32	32	PFGE profile different
5	64287	H10	Nose	_	27 Y	Male	S.aureus	neg	20	24	30	29	26	29	33	27	32	25	30	32	30	27	34	31
6	64288	D17	Ear	German shepherd	8 Y	Male	S.aureus	neg	29	24	28	28	25	28	33	27	33	27	31	34	29	30	35	30
	64289	D17	Ear	German shepherd	8 Y	Male	S.pseudintermedius	neg	40	28	33	31	25	29	9	28	32	27	30	36	32	37	38	34	PFGE profile different from 64290
	64290	D17	Nose	German shepherd	8 Y	Male	S.aureus	neg	18	23	27	26	24	26	29	25	30	25	28	31	29	25	32	30
	64291	D17	Nose	German shepherd	8 Y	Male	S.pseudintermedius	neg	40	28	35	34	27	31	36	30	35	29	31	37	35	38	40	35	PFGE profile different from 64289
	64292	D18	Nose	Belgian shepherd	2 M	Male	S.aureus	pos	9	6	26	23	27	28	11	27	9	24	31	33	31	12	6	33	PFGE profile identical to 64293
	64293	D18	Nose	Belgian shepherd	2 M	Male	S.aureus	pos	9	6	26	23	25	28	10	26	10	25	31	34	30	13	6	31	PFGE profile identical to 64292
7	64294	H12	Nose	_	43 Y	Male	S.aureus	neg	21	24	28	28	25	26	30	26	31	24	29	31	29	24	35	30
8	64295	D21	Skin	German shepherd	6 M	Male	S.aureus	pos	16	6	28	26	23	26	13	27	6	6	6	11	22	17	17	32
9	64296	D23	Ear	German shepherd	4 M	Male	S.pseudintermedius	neg	38	27	34	34	27	30	36	29	34	28	31	36	34	36	35	34
10	64297	D24	Nose	German shepherd	4 M	Male	S.aureus	pos	19	24	28	29	25	27	32	26	32	26	30	33	27	19	21	31
11	64298	D25	Nose	German shepherd	4 M	Female	S.pseudintermedius	neg	38	26	34	33	25	29	35	28	32	25	30	37	32	37	39	34
10	64299	D26	Nose	German shepherd	7 Y	Female	S.pseudintermedius	neg	26	28	33	32	26	29	12	29	32	27	31	37	32	39	38	34
11	64300	D27	Ear	German shepherd	3 M	Male	S.pseudintermedius	neg	27	28	34	33	27	31	12	30	34	28	32	38	32	39	38	35
12	64301	D30	Ear	Belgian shepherd	1.5 M	Female	S.pseudintermedius	neg	39	27	34	33	28	31	10	31	34	28	34	36	30	37	36	35	PFGE profile different from 64302
	64302	D31	Ear	Belgian shepherd	1.5 M	Male	S.pseudintermedius	neg	39	27	34	33	26	31	36	29	32	28	31	38	32	37	35	34	PFGE profile different from 64301
	64303	H15	Nose	_	25 Y	Male	S.aureus	neg	18	24	29	28	26	28	32	27	32	26	29	34	32	26	36	32
13	64304	D36	Nose	German shepherd	2 M	Male	S.pseudintermedius	neg	39	27	33	33	26	30	11	29	33	27	31	38	32	37	38	34	PFGE profile different from 64305
	64305	D36	Nose	German shepherd	2 M	Male	S.pseudintermedius	neg	28	28	35	34	28	30	12	31	37	28	35	41	32	38	36	36	PFGE profile different from 64304
14	64306	D39	Ear	Shepherd	1 Y	Male	S.pseudintermedius	neg	28	28	33	33	27	32	9	30	34	29	32	38	35	41	38	36
15	64307	D41	Ear	Unknown	3 Y	Female	S.pseudintermedius	neg	38	28	35	34	28	32	13	30	35	29	33	38	33	39	36	36	PFGE profile different from 64308
	64308	H21	Nose	_	14 Y	Male	S.pseudintermedius	neg	39	27	34	33	26	29	11	30	33	27	30	37	35	37	39	35	PFGE profile different from 64307
16	64309	D43	Nose	Spaniel	3 Y	Male	S.aureus	neg	17	23	27	26	23	26	30	25	30	24	29	32	28	24	33	28
	64310	D43	Ear	Spaniel	3 Y	Male	S.aureus	neg	15	24	28	27	24	25	31	26	30	25	30	32	28	26	32	31	PFGE profile identical to 64309
	64311	D44	Ear	Pointer	4 Y	Female	S.aureus	neg	18	24	30	28	27	30	35	29	32	27	31	35	30	25	37	36	PFGE profile identical to 64309
	64312	D44	Ear	Pointer	4 Y	Female	S.aureus	neg	19	24	30	28	25	28	32	26	30	25	29	32	29	27	33	32	PFGE profile identical to 64309
17	64313	D46	Nose	Belgian shepherd	6 M	Male	S.aureus	neg	41	26	32	31	26	28	10	29	31	26	29	37	31	38	36	33
	64314	D46	Ear	Belgian shepherd	6 M	Male	S.aureus	pos	17	24	27	27	24	25	31	27	31	25	30	35	32	17	18	29	PFGE profile identical to 64313
18	64315	D47	Nose	German shepherd	10 Y	Male	S.pseudintermedius	neg	37	27	32	32	26	29	35	29	36	29	28	37	35	38	37	33	PFGE profile different from 64316
	64316	D48	Nose	German shepherd	10 Y	Male	S.pseudintermedius	neg	25	28	33	33	27	28	36	28	32	27	30	37	31	39	38	35	PFGE profile different from 64315
	64317	H24	Nose	_	14 Y	Male	S.aureus	neg	19	25	29	28	27	28	34	27	31	25	31	9	33	25	31	33
19	64318	H25	Nose	_	26 Y	Male	S.aureus	neg	18	24	29	28	27	27	33	26	31	25	29	31	30	27	35	31
20	64319	D68	Nose	Greyhound	3 Y	Male	S.aureus	neg	18	24	30	29	27	28	33	27	31	25	30	33	32	27	34	33
21	64320	D75	Ear	Greyhound	3 Y	Male	S.aureus	neg	38	23	28	27	24	29	31	27	31	26	30	31	22	26	29	31
22	64321	H35	Nose	_	37 Y	Male	S.aureus	neg	41	23	28	27	25	28	33	29	6	26	30	33	22	27	32	32
D= dog
H = human
