# Supplementary material for: Methicillin-Resistant S. aureus Carrying the PVL and Toxic Shock Syndrome Toxin in Healthy Dogs in Algeria
Source: Antibiotics (Basel). 2024 Nov 15;13(11):1090. doi: 10.3390/antibiotics13111090 (PMC11590900; doi:10.3390/antibiotics13111090)
Supplement: Supplementary file 1 [file antibiotics-13-01090-s001.zip › TableS2_DistanceMatrix.xlsx]

## Sheet: ST80
	64295	DRR380288	DRR380289	DRR380290	DRR380293	DRR380296	DRR380297	DRR380298	DRR380299	DRR380303	DRR380305	DRR380318	DRR380345	GCF_023621495.1	GCF_023621745.1	SRR23357946	SRR23357947	SRR23357953	SRR23357961	SRR23357962
64295	0	167	171	166	171	170	167	166	168	209	181	208	98	156	166	140	171	137	178	140
DRR380288	167	0	5	1	6	5	1	1	0	180	190	178	161	160	171	143	119	143	128	138
DRR380289	171	5	0	4	1	0	4	4	5	183	186	181	165	160	171	143	119	143	128	138
DRR380290	166	1	4	0	5	4	0	0	1	179	189	177	160	159	170	142	118	142	127	137
DRR380293	171	6	1	5	0	1	6	5	7	184	185	182	165	160	171	143	119	143	128	138
DRR380296	170	5	0	4	1	0	4	4	5	183	185	181	165	159	170	142	118	142	127	137
DRR380297	167	1	4	0	6	4	0	1	3	179	188	177	160	160	171	143	119	143	128	138
DRR380298	166	1	4	0	5	4	1	0	2	179	188	177	160	159	170	142	118	142	127	137
DRR380299	168	0	5	1	7	5	3	2	0	180	190	178	161	161	172	144	120	144	129	139
DRR380303	209	180	183	179	184	183	179	179	180	0	228	1	202	205	213	190	180	182	189	184
DRR380305	181	190	186	189	185	185	188	188	190	228	0	227	169	148	157	130	184	125	192	129
DRR380318	208	178	181	177	182	181	177	177	178	1	227	0	201	204	212	189	179	181	188	183
DRR380345	98	161	165	160	165	165	160	160	161	202	169	201	0	145	155	130	160	127	167	127
GCF_023621495.1	156	160	160	159	160	159	160	159	161	205	148	204	145	0	127	101	153	100	161	100
GCF_023621745.1	166	171	171	170	171	170	171	170	172	213	157	212	155	127	0	113	165	108	173	111
SRR23357946	140	143	143	142	143	142	143	142	144	190	130	189	130	101	113	0	136	77	145	3
SRR23357947	171	119	119	118	119	118	119	118	120	180	184	179	160	153	165	136	0	137	20	137
SRR23357953	137	143	143	142	143	142	143	142	144	182	125	181	127	100	108	77	137	0	144	76
SRR23357961	178	128	128	127	128	127	128	127	129	189	192	188	167	161	173	145	20	144	0	145
SRR23357962	140	138	138	137	138	137	138	137	139	184	129	183	127	100	111	3	137	76	145	0

## Sheet: ST22
	64297	64314	GCF_023621705.1	GCF_023621785.1	SRR23357948	SRR23357955	SRR23357956
64297	0	188	151	155	179	229	223
64314	188	0	153	150	179	229	225
GCF_023621705.1	151	153	0	4	140	193	186
GCF_023621785.1	155	150	4	0	137	189	184
SRR23357948	179	179	140	137	0	214	207
SRR23357955	229	229	193	189	214	0	9
SRR23357956	223	225	186	184	207	9	0

## Sheet: ST1
	64280	64282	64292	DRR380292	DRR380294	SRR23357950	SRR23357951	SRR23357952	SRR23357957
64280	0	76	72	379	371	380	372	86	381
64282	76	0	78	383	375	384	377	92	385
64292	72	78	0	382	375	382	374	87	383
DRR380292	379	383	382	0	1	1	86	351	1
DRR380294	371	375	375	1	0	1	86	344	2
SRR23357950	380	384	382	1	1	0	85	351	1
SRR23357951	372	377	374	86	86	85	0	344	86
SRR23357952	86	92	87	351	344	351	344	0	352
SRR23357957	381	385	383	1	2	1	86	352	0
